# Supplementary material for: Regular Consumption of Cocoa and Red Berries as a Strategy to Improve Cardiovascular Biomarkers via Modulation of Microbiota Metabolism in Healthy Aging Adults
Source: Nutrients. 2023 May 13;15(10):2299. doi: 10.3390/nu15102299 (PMC10223313; doi:10.3390/nu15102299)
Supplement: Supplementary file 1 [file nutrients-15-02299-s001.zip]

Archive with 1 entries (1 files):
- nutrients-2319312-supplementary.pdf
